# Supplementary material for: Effects of Exercise Rehabilitation on Cardiorespiratory Fitness in Long-COVID-19 Survivors: A Meta-Analysis
Source: J Clin Med. 2024 Jun 20;13(12):3621. doi: 10.3390/jcm13123621 (PMC11204731; doi:10.3390/jcm13123621)
Supplement: Supplementary file 1 [file jcm-13-03621-s001.zip]

Archive with 1 entries (1 files):
- jcm-3000068-supplementary.pdf
